# Supplementary material for: Rootstock Breeding of Stone Fruits Under Modern Cultivation Regime: Current Status and Perspectives
Source: Plants (Basel). 2025 Apr 27;14(9):1320. doi: 10.3390/plants14091320 (PMC12074155; doi:10.3390/plants14091320)
Supplement: Supplementary file 1 [file plants-14-01320-s001.zip]

Archive with 1 entries (1 files):
- plants-3561417-supplementary.xlsx
