# Supplementary material for: Rootstock Breeding of Stone Fruits Under Modern Cultivation Regime: Current Status and Perspectives
Source: Plants (Basel). 2025 Apr 27;14(9):1320. doi: 10.3390/plants14091320 (PMC12074155; doi:10.3390/plants14091320)
Supplement: Supplementary file 1 [file plants-14-01320-s001.zip › plants-3561417-supplementary.xlsx]

## Sheet: Feuil1
Table S1. Currently released growth-controlling rootstocks for stone fruit trees.
Rootstock	Origin	Developed	Compatible scion	Vigour control
Hansen 536	USA	P. dulcis × P. persica	almond	Standard
Rootpac 20	Spain	P. besseyi × P. cerasifera	peach	Dwarf
Sirio	Italy	Seedling and open pollinated seedling of GF 557	peach	Semi-dwarf
Siberian C	Canada	P. persica	peach	Semi-vigorous
Greenpac	Spain	Cross of Felinem (almond × peach) × Cadaman (peach × P. davidiana)	peach	Semi-vigorous
Bailey	USA	Naturalized peach selection	peach	semi-Vigorous
Adarcias	Spain	An almond-peach hybrid selected from open pollinated seedling population	peach	Semi-vigorous
Higama	France	P. persica	peach	Standard
Guardian	USA	P. persica × P. davidiana	peach	very Vigorous
Montelor	France	P. spersica	peach	Vigorous
Zhong Tao Kang Zhen No. 1	China	P. spersica × P. kansuensis	peach	vigorous
Nemared	USA	P. persica × P. davidiana	peach, almond	Standard
GF677	France	P. dulcis × P. persica	peach, almond	Standard
Adafuel	Spain	Seedling population obtained by open pollination of ‘Marcona’ almond cultivars	peach, almond	vigorous
Replantpac	Spain	Plum × almond rootstock	peach, almond	Vigorous
Penta	Italy	P. domestica × P. cerasifera	peach, apricot	Semi-dwarf
Tetra	Italy	P. domestica	peach, apricot	Semi-dwarf
Montizo	Spain	Clone selected from Pollizo plum rootstock	peach, apricot	Semi-vigorous
Monpol	Spain	Clone selected from Pollizo plum rootstock	peach, apricot	Semi-vigorous
Krymsk 1	Russia	P. tomentosa × P. cerasifera	plum, apricot	Semi-dwarf
Jaspi	France	P. salicina × P. spinosa	plum, apricot	Semi-vigorous
Adaptabil	Romania	P. besseyi	plum, apricot	Semi-vigorous
Ademir	Spain	P. cerasifera	plum, apricot	Semi-vigorous
St. Julien A	UK	P. insititia	plum, apricot	Semi-vigorous
Myrobalan 29C	USA	P. cerasifera	plum, apricot	standard
Marianna GF8-1	France	P. cerasifera × P.munsoniana	plum, apricot	very Vigorous
Marianna 2624	USA	P. cerasifera × P. musonianna	plum, apricot	very Vigorous
Myrobalan	USA	P. cerasifera	plum, apricot	Vigorous
St. Julien GF 655/2	France	P. insititia	plum, apricot, peach，	Semi-dwarf
Krymsk 86	Russia	P. persica × P. cerasifera	plum, apricot, peach，	Standard
Ishtara	France	(P. cerasifera × P. salicina) × (P. cerasifera × P. persica)	plum, apricot, peach, almond	Semi-vigorous
Adesoto 101	Spain	P. insititia	plum, apricot, peach, almond	Semi-vigorous
Lovell	USA	P. persica	plum, apricot, peach, almond	Standard
Nemaguard	USA	P. persica × P. davidiana	plum, apricot, peach, almond	very Vigorous
MaxMa	USA	P. Mahaleb × P. avium	sweet cherry	semi-dwarf
P-HL-C	Czech Republic	P. avium × P. cerasus	sweet cherry	Semi-dwarf
Jingchun 1	China	P. cerusus × P. pseudocerasus	sweet cherry	Semi-vigorous
P-HL-A	Czech Republic	P. avium × P. cerasus	sweet cherry	Semi-vigorous
Aijie	China	P. cerasus × P. canescens	sweet cherry	Semi-vigorous
Monrepos	Spain	P. cerasifera	sweet cherry	Semi-vigorous
Mazzard	USA	P. avium	sweet cherry	very Vigorous
P-HL-B	Czech Republic	P. avium × P. cerasus	sweet cherry	Vigorous
Mazzard F 12/1	USA	P. avium	sweet cherry	Vigorous
Landing 1	China	P. avium × P. pseudocerasus	sweet cherry	Vigorous
Landing 2	China	P. avium × P. pseudocerasus	sweet cherry	Vigorous
Yanying 3	China	P. pseudocerasus	sweet cherry	Vigorous
Haiying 1	China	P. pseudocerasus	sweet cherry	Vigorous
Gisela 5	Germany	P.cerasus × P.canescens	sweet cherry, sour cherry	Semi-dwarf
Mahaleb ‘CDR-1’	USA	P. mahaleb	sweet cherry, sour cherry	Semi-vigorous
Gisela 6	Germany	P.cerasus × P.canescens	sweet cherry, sour cherry	Semi-vigorous
Krymsk 6	Russia	P. cerasus × (P. cerasus × P. maackii)	sweet cherry, sour cherry	Semi-vigorous
Mahaleb	USA	P. Mahaleb	sweet cherry, sour cherry	very Vigorous
Colt	UK	P. avium × P. pseudocerasus	sweet cherry, sour cherry	vigorous
